# Supplementary material for: A Novel Prophage-like Insertion Element within yabG Triggers Early Entry into Sporulation in Clostridium botulinum
Source: Viruses. 2023 Dec 14;15(12):2431. doi: 10.3390/v15122431 (PMC10747680; doi:10.3390/v15122431)
Supplement: Supplementary file 1 [file viruses-15-02431-s001.zip]

Archive with 1 entries (1 files):
- viruses-2442791-supplementary.pdf
